# Supplementary material for: An Advanced Lens Measurement Approach (ALMA) in post refractive surgery IOL power calculation with unknown preoperative parameters
Source: PLoS One. 2020 Aug 25;15(8):e0237990. doi: 10.1371/journal.pone.0237990 (PMC7447029; doi:10.1371/journal.pone.0237990)
Supplement: S1 Data — (XLSX) [file pone.0237990.s001.xlsx]

## Sheet: ALMA database
Patient	K1	K2	Km	R	AL	AL*K	Correction Factor	R (R Factor)	K corrected	A Constant	IOL for emmetropia (SRKT)	IOL for emmetropia (R factor)	X REF (R factor)	ref x al*k	IOL for emmetropia (ALxK)	Implanted IOL	X REF (ALxK)	IOL model	Postoperative Refraction
1	35.41	36.84	36.125	9.34256	30.32	1095.31	1.20033	11.2142	30.0958	118.7	11.6289	18.3264	1.07172	0.759367	17.3904	17	0.316147	hoya va 60 bb	-1.75
2	35.05	35.56	35.305	9.55955	29.5	1041.5	1.1777	11.2583	29.9779	118.7	14.2288	20.003	2.38612	-0.0854893	20.1108	17	2.47113	hoya va 60 bb	0
3	34.69	35.45	35.07	9.62361	29.32	1028.25	1.17273	11.2859	29.9045	118.7	14.8656	20.431	1.16113	-0.293437	20.7798	19	1.44275	hoya va 60 bb	0
4	39	39.5	39.25	8.59873	26	1020.5	1.0811	9.29608	36.3056	118.7	18.0979	21.2543	0.194376	-0.41515	21.79	21	0.603865	hoya va 60 bb	-0.625
5	31.69	32.48	32.085	10.5189	31.19	1000.73	1.22434	12.8788	26.2059	118.7	14.5977	20.8356	1.53843	-0.725521	21.6696	19	2.22989	Hoya VA 60BB	-0.25
6	31.84	32.96	32.4	10.4167	31.28	1013.47	1.22683	12.7795	26.4096	118.7	14.0878	20.4745	-0.0218198	-0.52549	21.0799	20.5	0.495332	Hoya VA 60BB	-1
7	35.23	36.33	35.78	9.43264	30.51	1091.65	1.20558	11.3718	29.6788	118	11.3137	17.9299	0.774859	0.70187	17.0903	17	0.075441	B&L Akreos Adapt	0
8	39.75	39.5	39.625	8.51735	27.94	1107.12	1.13464	9.66416	34.9228	118	12.2666	17.46	-0.0317645	0.944823	16.2508	17.5	-0.99254	B&L Akreos Adapt	0
9	40.6	39.9	40.25	8.38509	27	1086.75	1.1087	9.29655	36.3038	118	13.8186	18.1266	0.0987525	0.624975	17.3201	18	-0.530311	B&L Akreos Adapt	0
10	41.6	40.4	41	8.23171	26.5	1086.5	1.0949	9.0129	37.4463	118	14.2456	18.1221	0.0938241	0.62105	17.3101	18	-0.529661	B&L Akreos Adapt	0
11	37.24	38.8	38.02	8.87691	28.57	1086.23	1.15203	10.2265	33.0026	118	12.6884	18.1509	0.12254	0.616833	17.3902	18	-0.495865	B&L Akreos Adapt	0
12	38.4	38.38	38.39	8.79135	27.9	1071.08	1.13354	9.96535	33.8674	118	13.7683	18.6567	-0.278083	0.378972	18.18	19	-0.664573	B&L Akreos Adapt	0
13	39.8	39.6	39.7	8.50126	26.1	1036.17	1.08386	9.21418	36.6283	118	16.7236	19.9717	-0.0221311	-0.169131	20.19	20	0.148762	B&L Akreos Adapt	0.375
14	40.5	40.75	40.625	8.30769	25.59	1039.59	1.06978	8.88744	37.975	118	17.0869	19.8865	-0.0873842	-0.115378	20.04	20	0.0307887	B&L Akreos Adapt	0
15	40.38	40.36	40.37	8.36017	25.14	1014.9	1.05736	8.83974	38.1799	118	18.6041	20.8796	0.290811	-0.503042	21.53	20.5	0.789193	B&L Akreos Adapt	0
16	38.62	40.37	39.495	8.54539	25.65	1013.05	1.07144	9.15587	36.8616	118	18.133	20.8772	-0.0963138	-0.532166	21.55	21	0.43106	B&L Akreos Adapt	-0.25
17	34.3	36.53	35.415	9.52986	31.98	1132.57	1.24615	11.8756	28.4196	119	9.48477	17.4042	1.93232	1.34438	15.75	15	0.605385	AMO Tecnis Z9000	0.5
18	36.5	36.5	36.5	9.24658	29.52	1077.48	1.17825	10.8948	30.9781	119	12.9916	19.1459	0.910932	0.479436	18.55	18	0.437737	AMO Tecnis Z9000	1
19	38.91	38.91	38.91	8.67386	27.75	1079.75	1.1294	9.79626	34.4519	119	14.2029	19.2103	0.543658	0.515114	18.5401	18.5	0.030659	AMO Tecnis Z9000	-1
20			35.5	9.50704	30.29	1075.3	1.1995	11.4037	29.5956	119	12.5813	19.1319	0.107943	0.445131	18.58	19	-0.344053	AMO Tecnis Z9000	-0.5
21	40.75	40.75	40.75	8.28221	27.23	1109.62	1.11505	9.23506	36.5455	119	13.3388	18.1649	-1.01425	0.984073	16.83	19.5	-2.02553	AMO Tecnis Z9000	-3
22	41	41	41	8.23171	27.5	1127.5	1.1225	9.24009	36.5256	119	12.3302	17.5302	-1.50569	1.26475	15.8	19.5	-2.82259	AMO Tecnis Z9000	-2
23	36.7	36.7	36.7	9.19619	28.9	1060.63	1.16114	10.6781	31.6069	119	14.1006	19.7372	0.18951	0.214891	19.4708	19.5	-0.0233163	AMO Tecnis Z9000	-0.75
24	33.2	33.2	33.2	10.1657	31.45	1044.14	1.23152	12.5192	26.9586	119	13.0455	19.837	0.283169	-0.044002	19.8905	19.5	0.328034	AMO Tecnis Z9000	-0.25
25	39.32	39.32	39.32	8.58342	26.82	1054.56	1.10373	9.47379	35.6246	119	16.0907	20.1803	0.514015	0.11963	20.02	19.5	0.392919	AMO Tecnis Z9000	0.5
26	39.38	39.38	39.38	8.57034	25.75	1014.04	1.0742	9.20626	36.6598	119	18.9315	21.8619	1.01143	-0.516651	22.54	20.5	1.5154	AMO Tecnis Z9000	-0.75
27	39.65	39.65	39.65	8.51198	25.6	1015.04	1.07006	9.10833	37.054	119	19.0599	21.8558	0.635911	-0.500872	22.52	21	1.1299	AMO Tecnis Z9000	0.75
28	36.25	37	36.625	9.21502	27.6	1010.85	1.12526	10.3693	32.548	119	17.1792	21.5808	-0.335255	-0.566655	22.2899	22	0.231552	AMO Tecnis Z9000	0
29	34.59	34.59	34.59	9.75716	26.11	903.145	1.08414	10.5781	31.9056	119	23.0759	25.8231	1.44138	-2.25763	28.5199	24	3.55091	AMO Tecnis Z9000	2
30	37.35	37.35	37.35	9.03614	25.6	956.16	1.07006	9.66922	34.9046	119	21.5423	24.0969	-0.315083	-1.42529	25.89	24.5	1.08448	AMO Tecnis Z9000	-0.75
31	37.5	37.5	37.5	9	25.7	963.75	1.07282	9.65538	34.9546	119	21.1067	23.777	-0.566543	-1.30613	25.42	24.5	0.719743	AMO Tecnis Z9000	0
32	39.5	39.5	39.5	8.5443	24.45	965.775	1.03832	8.87172	38.0422	119	22.6295	24.1448	-0.644854	-1.27433	25.82	25	0.618762	AMO Tecnis Z9000	-1
33	38.14	38.7	38.42	8.78449	27.23	1046.18	1.11505	9.79512	34.4559	118.9	15.9856	20.3363	0.260303	-0.0120274	20.3363	20	0.260303	Alcon Acrysof MA 60 BM	0
34	38.75	40.5	39.625	8.51735	29.1	1153.09	1.16666	9.93685	33.9645	118.9	10.0772	16.6917	1.28433	1.66647	14.48	15	-0.394739	Alcon Acrysof MA 60 BM	0.5
35	36	37.25	36.625	9.21502	27.99	1025.13	1.13602	10.4685	32.2396	118.9	16.1796	20.9346	3.7176	-0.3424	21.36	16	4.03583	Alcon Acrysof MA 60 BM	1.25
36	37	38	37.5	9	26.47	992.625	1.09407	9.84665	34.2756	118.9	18.9484	22.3808	2.90037	-0.852788	23.4495	18.5	3.69592	Alcon Acrysof MA 60 BM	1.5
37	35.56	36.93	36.245	9.31163	26.26	951.794	1.08828	10.1336	33.305	118.9	20.8441	23.9101	-1.29044	-1.49384	25.74	25.5	0.194109	Alcon Acrysof MA 60 BM	0
38	37	34.5	35.75	9.44056	28.06	1003.14	1.13796	10.7429	31.416	118.7	16.84	21.4596	-0.0329482	-0.687624	22.2997	21.5	0.650173	Alcon SN 60 WF	0.5
39	40.71	42.19	41.45	8.14234	27.3	1131.59	1.11698	9.09483	37.109	118.7	12.1119	17.1212	1.54632	1.32888	15.3	15	0.218051	Alcon SN 60 WF	0.25
40	40.23	41.87	41.05	8.22168	26.62	1092.75	1.09821	9.02915	37.3789	118.7	14.3901	18.5121	0.0090175	0.719191	17.5403	18.5	-0.71728	alcon SN60WF	0
41	35.68	39.89	37.785	8.93212	27.15	1025.86	1.11284	9.94002	33.9537	118.7	16.7388	20.8693	0.290182	-0.330955	21.2893	20.5	0.619931	alcon SN60WF	-1.12
42	36.53	38.14	37.335	9.03978	28.84	1076.74	1.15948	10.4815	32.1997	118.4	13.1231	18.7514	0.203203	0.46784	18.17	18.5	-0.266968	Hoya 118,5 AF1FY60AD	-1.25
43	38.7	39.52	39.11	8.62951	28.57	1117.37	1.15203	9.94147	33.9487	118.4	11.6504	17.4535	-1.24785	1.10575	16.03	19	-2.39944	Hoya 118,5 AF1FY60AD	-2.5
44	40.08	40.56	40.32	8.37054	26.28	1059.61	1.08883	9.11407	37.0306	118.4	15.8987	19.4741	-2.4015	0.198871	19.21	22.5	-2.61089	Hoya 118,5 AF1FY60AD	-2.25
45	32	34	33	10.2273	34.2	1128.6	1.30742	13.3713	25.2406	118.8	8.65346	17.2466	3.46692	1.28202	15.7387	13	2.2486	Curamed SA 60CZ	1
46	41.78	41.78	41.78	8.07803	28.2	1178.2	1.14182	9.22365	36.5907	118.8	9.45081	15.6602	1.92455	2.06068	15.6602	13	1.92455	Curamed SA 60CZ	0
47	39.1	37.62	38.36	8.79823	29.04	1113.97	1.165	10.25	32.9269	118.8	11.7113	17.8743	-0.0995711	1.0524	17.8743	18	-0.0995711	Curamed SA 60CZ	-3.5
48	35.98	37.46	36.72	9.19118	29.09	1068.18	1.16638	10.7204	31.4819	118.4	13.2911	19.0011	0.808559	0.333501	18.5891	18	0.476201	alcon sa60 at	0.5
49	39.28	39.88	39.58	8.52703	26.03	1030.27	1.08193	9.22564	36.5828	118.4	17.3847	20.5843	1.56889	-0.261802	20.9207	18.5	1.8222	Alcon SA60AT	0.375
50	38.7	38.7	38.7	8.72093	27.7	1071.99	1.12802	9.83738	34.3079	118.4	14.1515	18.965	0.365652	0.393243	18.46	18.5	-0.0314625	Alcon SA60AT	-1.25
51	37.71	38.93	38.32	8.80741	28.5	1092.12	1.1501	10.1294	33.3188	118.8	12.9813	18.5913	0.462682	0.709284	17.6803	18	-0.250364	AMO Tecnis 1 ZCB00	0
52	39.89	41.06	40.475	8.33848	29.29	1185.51	1.1719	9.7719	34.5378	118.8	8.51653	15.5899	2.29085	2.17555	12.6602	12.5	0.118545	AMO Tecnis 1ZCB00	-1
53	35.38	34.65	35.015	9.63873	30.19	1057.1	1.19674	11.5351	29.2586	118.8	13.2296	19.5227	0.0187805	0.159515	19.3309	19.5	-0.14005	AMO Tecnis 1ZCB00	-3.5
54	35.79	36.68	36.235	9.3142	29.82	1080.53	1.18653	11.0516	30.5386	118.8	12.5611	18.873	-0.103722	0.527285	18.2201	19	-0.638064	AMO Tecnis 1ZCB00	-1.75
55	37.17	37.17	37.17	9.0799	29.15	1083.51	1.16804	10.6057	31.82	118.4	12.647	18.5238	1.60631	0.574036	17.8101	16.5	1.04119	AMO sensar AR 40e	0
56	40	40	40	8.4375	28.14	1125.6	1.14016	9.62013	35.0827	118.4	11.5886	17.1592	0.123837	1.23492	15.54	17	-1.13541	AMO sensar AR 40e	0
57	39	37	38	8.88158	30.41	1155.58	1.20282	10.6829	31.5925	118.4	9.06411	16.3596	-0.524686	1.70561	14.2	17	-2.30291	AMO sensar AR 40e	-2.875
58	33.95	34.65	34.3	9.83965	30.84	1057.81	1.21468	11.9521	28.2378	118.4	12.5867	19.1255	1.7519	0.170648	18.9208	17	1.58428	AMO sensar AR 40e	0
59	32.36	33.09	32.725	10.3132	31.36	1026.26	1.22904	12.6753	26.6266	118.4	13.4194	19.9011	2.00476	-0.324781	20.28	17.5	2.31764	AMO sensar AR 40e	0
60	36.61	37.58	37.095	9.09826	29.25	1085.03	1.1708	10.6522	31.6835	118.4	12.5219	18.472	0.382479	0.597951	17.7301	18	-0.218994	AMO sensar AR 40e	-2.25
61	37.38	39.57	38.475	8.77193	28.38	1091.92	1.14679	10.0595	33.5502	118.4	12.8284	18.2819	0.223848	0.706152	17.3903	18	-0.484707	AMO sensar AR 40e	-0.75
62	39	39	39	8.65385	26.86	1047.54	1.10484	9.56108	35.2994	118.4	15.8695	19.8681	0.286916	0.009378	19.8601	19.5	0.280718	AMO sensar AR 40e	-2.5
63	40.5	41	40.75	8.28221	25.23	1028.12	1.05985	8.77788	38.4489	118.4	18.3314	20.7727	0.576345	-0.295477	21.1605	20	0.865976	AMO sensar AR 40e	0
64	35.53	36.25	35.89	9.40373	27.91	1001.69	1.13382	10.6621	31.6542	118.4	16.7955	21.2674	0.218576	-0.710469	22.1197	21	0.913253	AMO sensar AR 40e	-0.75
65	35.45	36.97	36.21	9.32063	27.4	992.154	1.11974	10.4367	32.3379	118.4	17.6199	21.6874	0.15236	-0.860182	22.7294	21.5	0.996941	AMO sensar AR 40e	-1.375
66	41.46	42.83	42.145	8.00807	23.72	999.679	1.01817	8.15359	41.3928	118.4	21.3166	22.0921	0.0670142	-0.742033	23.1027	22	0.803868	AMO sensar AR 40e	0
67	33	33.5	33.25	10.1504	27.9	927.675	1.13354	11.5059	29.3329	118.4	19.6348	23.6426	0.537583	-1.8725	25.7999	23	2.32404	AMO sensar AR 40e	-0.25
68	34.5	34.5	34.5	9.78261	26.29	907.005	1.0891	10.6543	31.6774	118.4	22.084	24.9334	1.55958	-2.19702	26.9683	23	3.18285	AMO sensar AR 40e	-0.25
69	36.1	36.25	36.175	9.32965	28.74	1039.67	1.15672	10.7918	31.2737	118.9	14.9901	20.3392	0.27299	-0.114189	20.48	20	0.386165	Abbot aab 00 sensar	-0.5
70	40.66	40.64	40.65	8.30258	25.1	1020.32	1.05626	8.76969	38.4848	118.1	18.5179	20.7802	0.961555	-0.418055	21.32	19.5	1.36754	Alcon Restor Sa60D3	0
71	40.58	40.54	40.56	8.32101	24.78	1005.08	1.04743	8.71565	38.7234	118.1	19.5295	21.4275	0.699055	-0.657294	22.2799	20.5	1.34225	Alcon Restor SA60D3	-0.5
72	41.67	42.29	41.98	8.03954	23.91	1003.74	1.02342	8.2278	41.0195	119.1	21.8672	22.8784	-0.441884	-0.678254	23.8298	23.5	0.235109	AMO Technis ZMA00	-2.75
73	39	39.25	39.125	8.6262	26.13	1022.34	1.08469	9.35673	36.0703	119.1	18.2523	21.5747	0.432192	-0.386321	22.08	21	0.812283	AMO Technis ZMA00	-1
74	35.79	36.68	36.235	9.3142	29.82	1080.53	1.18653	11.0516	30.5386	118.8	12.5611	18.873	-0.103722	0.527285	18.2201	19	-0.638064	AMO Tecnis ZCB00	-1.75
75	42.88	43.44	43.16	7.81974	25.25	1089.79	1.0604	8.29205	40.7016	118.4	15.6214	18.3263	0.233792	0.672703	17.3802	18	-0.442644	B&L Akreos AO MI60	0
76	40.56	40.56	40.56	8.32101	27.44	1112.97	1.12084	9.32655	36.187	118.4	12.6282	17.5513	1.16983	1.03657	16.18	16	0.135627	B&L Akreos AO MI60	0
77	42.24	41.21	41.725	8.08868	28.1	1172.47	1.13906	9.21349	36.6311	120	10.4122	16.767	-0.166441	1.97082	13.9001	17	-2.19881	Corneal ACR 600 SE	-0.5
78	35.83	36.29	36.06	9.3594	26.43	953.066	1.09297	10.2295	32.9927	120	21.7303	25.036	0.409214	-1.47387	26.91	24.5	1.83652	Corneal ACR 600 SE	-1
79	38.5	40	39.25	8.59873	26.32	1033.06	1.08993	9.37203	36.0114	118.5	17.0644	20.5423	0.0327065	-0.217958	20.5423	20.5	0.0327065	Corneal PHACNS 5	-0.75
80	41.67	42.13	41.9	8.05489	24.37	1021.1	1.03611	8.34577	40.4396	119.6	21.0319	22.6217	0.428444	-0.405683	23.2	22	0.828532	Corneal quatrix	0
81	37.21	37.5	37.355	9.03494	27.07	1011.2	1.11063	10.0345	33.634	118.2	17.0011	20.9204	0.337676	-0.561162	21.6099	20.5	0.890384	hexavision HQ 203 HEP	0
82	36.89	37.46	37.175	9.07868	27.55	1024.17	1.12388	10.2033	33.0774	118.2	16.0641	20.4108	0.331643	-0.357511	20.85	20	0.685636	Hexavision hq-203hep (+)	0
83	35.75	37.25	36.5	9.24658	28.08	1024.92	1.13851	10.5273	32.0595	119	16.1868	21.0153	3.0544	-0.345756	21.45	17	3.38303	Soleko Fil611	3
84	38.25	38.25	38.25	8.82353	26.7	1021.27	1.10042	9.70959	34.7595	118	16.7707	20.4402	-0.452046	-0.402983	20.94	21	-0.0484259	Zeiss CT spheris 203 (P) (XL stabi, Xl stabi sky)	-1.5
85	40.9	41.95	41.425	8.14725	26.76	1108.53	1.10208	8.97889	37.5882	118.6	13.502	17.8427	1.34732	0.966968	16.531	16	0.387398	Unknown	-0.5
86	40.37	41.16	40.765	8.27916	25.47	1038.28	1.06647	8.82949	38.2242	118.4	17.6317	20.3478	0.261151	-0.135933	20.53	20	0.398046	Unknown	0
87	40.15	38.88	39.515	8.54106	25.5	1007.63	1.0673	9.11587	37.0233	118.5	18.9951	21.6235	0.0945616	-0.61717	22.4199	21.5	0.704343	Unknown	-1
88	38.97	39.43	39.2	8.60969	26.44	1036.45	1.09324	9.4125	35.8566	118.8	17.0614	20.6953	0.149436	-0.164766	20.91	20.5	0.313675	Unknown	0
89	37.5	39	38.25	8.82353	27.43	1049.2	1.12057	9.88736	34.1345	118.5	15.3799	19.8465	-0.121738	0.0354007	19.8005	20	-0.158195	Unknown	0
90	35.75	36.97	36.36	9.28218	30.31	1102.07	1.20006	11.1391	30.2986	118.6	11.3215	18.0589	0.45615	0.865524	16.9908	17.5	-0.41668	Unknown	-0.5
91	35	36	35.5	9.50704	31.6	1121.8	1.23566	11.7475	28.7296	118.5	9.86075	17.3866	0.32238	1.17526	15.96	17	-0.871059	Unknown	-2.5
